# Supplementary material for: Evaluation of a commercial SARS-CoV-2 multiplex PCR genotyping assay for variant identification in resource-scarce settings
Source: PLoS One. 2022 Jun 24;17(6):e0269071. doi: 10.1371/journal.pone.0269071 (PMC9231807; doi:10.1371/journal.pone.0269071)
Supplement: S1 Table — A. Cross-reactivity specificity testing of the Variants II assay with 48 non-SARS-CoV-2 respiratory pathogens. B. Cross-reactivity specificity testing of the Variants II assay with 20 non- Beta and Delta SARS-CoV-2 positive samples obtained in 2020, before emergence of those variants. C. Cross-reactivity specificity testing of the Variants II assay with 92 SARS-CoV-2 negative samples. (XLSX) [file pone.0269071.s001.xlsx]

## Sheet: S1A Table 1A
				Variant II PCR
Sample	Demographics		Influenza/RSV PCR	FAM	FAM	HEX	HEX	Cal Red 610	Cal Red 610	Quasar 705	Quasar 705	Quasar 670	Quasar 670	Auto Interpretation
Sample No	Gender	AgeYears	Result	L452R	C(t)	W152C	C(t)	K417T	C(t)	K417N	C(t)	Endo IC	C(t)	Auto Interpretation
1	F	51	Flu A-H3	-	N/A	-	N/A	-	N/A	-	N/A	+	23.13	-
2	M	31	Flu A-H3	-	N/A	-	N/A	-	N/A	-	N/A	+	24.68	-
3	M	30	Flu A-H1pdm09	-	N/A	-	N/A	-	N/A	-	N/A	+	24.47	-
4	F	32	Flu A-H1pdm09	-	N/A	-	N/A	-	N/A	-	N/A	+	23.29	-
5	M	28	Flu A-H1pdm09	-	N/A	-	N/A	-	N/A	-	N/A	+	29.00	-
6	F	33	Flu A-H1pdm09	-	N/A	-	N/A	-	N/A	-	N/A	+	29.02	-
7	M	37	Flu A-H1pdm09	-	N/A	-	N/A	-	N/A	-	N/A	+	24.38	-
8	M	57	Flu A-H1pdm09	-	N/A	-	N/A	-	N/A	-	N/A	+	28.11	-
9	F	37	Flu A-H1pdm09	-	N/A	-	N/A	-	N/A	-	N/A	+	25.78	-
10	M	26	Flu A-H1pdm09	-	N/A	-	N/A	-	N/A	-	N/A	+	27.74	-
11	M	37	Flu A-H1pdm09	-	N/A	-	N/A	-	N/A	-	N/A	+	27.56	-
12	M	56	Flu A-H1pdm09	-	N/A	-	N/A	-	N/A	-	N/A	+	22.18	-
13	M	47	Flu A-H1pdm09	-	N/A	-	N/A	-	N/A	-	N/A	+	26.88	-
14	F	29	Flu A-H1pdm09	-	N/A	-	N/A	-	N/A	-	N/A	+	28.76	-
15	M	39	Flu A-H1pdm09	-	N/A	-	N/A	-	N/A	-	N/A	+	24.83	-
16	F	33	Flu A-H1pdm09	-	N/A	-	N/A	-	N/A	-	N/A	+	24.24	-
17	M	31	Flu A-H1pdm09	-	N/A	-	N/A	-	N/A	-	N/A	+	22.40	-
18	M	32	Flu A-H1pdm09	-	N/A	-	N/A	-	N/A	-	N/A	+	25.35	-
19	F	54	Flu A-H1pdm09	-	N/A	-	N/A	-	N/A	-	N/A	+	23.70	-
20	M	39	Flu A-H1pdm09	-	N/A	-	N/A	-	N/A	-	N/A	+	26.90	-
21	M	31	Flu A-H1pdm09	-	N/A	-	N/A	-	N/A	-	N/A	+	25.30	-
22	M	42	Flu A-H1pdm09	-	N/A	-	N/A	-	N/A	-	N/A	+	22.84	-
23	M	51	Flu A-H1pdm09	-	N/A	-	N/A	-	N/A	-	N/A	+	22.26	-
24	F	29	Flu A-H1pdm09	-	N/A	-	N/A	-	N/A	-	N/A	+	22.09	-
25	M	42	Flu A-H1pdm09	-	N/A	-	N/A	-	N/A	-	N/A	+	23.91	-
26	M	26	Flu A-H1pdm09	-	N/A	-	N/A	-	N/A	-	N/A	+	23.58	-
27	M	56	Flu A-H1pdm09	-	N/A	-	N/A	-	N/A	-	N/A	+	27.99	-
28	M	38	Flu A-H1pdm09	-	N/A	-	N/A	-	N/A	-	N/A	+	25.85	-
29	M	32	Flu A-H1pdm09	-	N/A	-	N/A	-	N/A	-	N/A	+	24.54	-
30	M	35	Flu A-H1pdm09	-	N/A	-	N/A	-	N/A	-	N/A	+	26.77	-
31	U	53	Flu A-H1pdm09	-	N/A	-	N/A	-	N/A	-	N/A	+	26.93	-
32	M	49	Flu A-H1pdm09	-	N/A	-	N/A	-	N/A	-	N/A	+	26.18	-
33	F	27	Flu A-H1pdm09	-	N/A	-	N/A	-	N/A	-	N/A	+	26.40	-
34	F	40	Flu A-H1pdm09	-	N/A	-	N/A	-	N/A	-	N/A	+	23.52	-
35	M	38	Flu B	-	N/A	-	N/A	-	N/A	-	N/A	+	26.66	-
36	M	55	Flu B	-	N/A	-	N/A	-	N/A	-	N/A	+	32.50	-
37	F	29	Flu B	-	N/A	-	N/A	-	N/A	-	N/A	+	26.60	-
38	F	11	Flu B	-	N/A	-	N/A	-	N/A	-	N/A	+	22.09	-
39	M	18	Flu B	-	N/A	-	N/A	-	N/A	-	N/A	+	20.34	-
40	M	37	Flu B	-	N/A	-	N/A	-	N/A	-	N/A	+	19.42	-
41	M	25	Flu B	-	N/A	-	N/A	-	N/A	-	N/A	+	19.82	-
42	M	36	Flu B	-	N/A	-	N/A	-	N/A	-	N/A	+	20.51	-
43	M	39	Flu B	-	N/A	-	N/A	-	N/A	-	N/A	+	19.37	-
44	F	30	Flu B	-	N/A	-	N/A	-	N/A	-	N/A	+	23.62	-
45	M	31	Flu B	-	N/A	-	N/A	-	N/A	-	N/A	+	21.63	-
46	M	31	RSV B	-	N/A	-	N/A	-	N/A	-	N/A	+	20.17	-
47	External Sample		Haemophilus influenzae	-	N/A	-	N/A	-	N/A	-	N/A	+	34.57	-
48	External Sample		Haemophilus influenzae	-	N/A	-	N/A	-	N/A	-	N/A	+	29.84	-
Positive Control	Controls			-	N/A	-	N/A	-	N/A	-	N/A	-	N/A	Negative Control(-)
Negative Control				+	21.62	+	22.30	+	22.47	+	22.86	+	24.39	Positive Control(+)

## Sheet: S1B Table 1B
			Variant II PCR											SARS-CoV-2/FluA/FluB/RSV PCR
Sample	Demographics		FAM	FAM	HEX	HEX	Cal Red 610	Cal Red 610	Quasar 705	Quasar 705	Quasar 670	Quasar 670	Auto Interpretation	FAM	FAM	FAM	FAM	HEX	HEX	HEX	HEX	Cal Red 610	Cal Red 610	Cal Red 610	Cal Red 610	Quasar 670	Quasar 670	Quasar 670	Quasar 670	Auto Interpretation	SARS-CoV-2 Median Ct
Sample No	Gender	AgeYears	L452R	C(t)	W152C	C(t)	K417T	C(t)	K417N	C(t)	Endo IC	C(t)	Auto Interpretation	S gene	C(t)	RSV	C(t)	RdRP gene	C(t)	Flu B	C(t)	N gene	C(t)	Flu A	C(t)	Endo IC	C(t)	Exo IC	C(t)	Auto Interpretation	Auto Interpretation
1	M	52	-	N/A	-	N/A	-	N/A	-	N/A	+	21.39	-	+	22.28	-	N/A	+	23.35	-	N/A	+	27.45	-	N/A	+	21.25	+	24.73	SARS-CoV-2	23.35
2	M	33	-	N/A	-	N/A	-	N/A	-	N/A	+	21.44	-	+	14.11	-	N/A	+	14.56	-	N/A	+	18.91	-	N/A	+	20.37	+	24.55	SARS-CoV-2	14.56
3	M	30	-	N/A	-	N/A	-	N/A	-	N/A	+	21.73	-	+	14.76	-	N/A	+	15.79	-	N/A	+	20.63	-	N/A	+	20.45	+	24.55	SARS-CoV-2	15.79
4	M	36	-	N/A	-	N/A	-	N/A	-	N/A	+	20.93	-	+	17.55	-	N/A	+	18.33	+	37.3	+	22.79	-	N/A	+	20.7	+	24.56	"SARS-CoV-2,Flu B"	18.33
5	M	32	-	N/A	-	N/A	-	N/A	-	N/A	+	20.8	-	+	21.26	-	N/A	+	22.36	-	N/A	+	26.21	-	N/A	+	20.76	+	24.63	SARS-CoV-2	22.36
6	M	27	-	N/A	-	N/A	-	N/A	-	N/A	+	23.58	-	+	21.81	-	N/A	+	22.69	-	N/A	+	28.09	-	N/A	+	22.74	+	24.56	SARS-CoV-2	22.69
7	M	48	-	N/A	-	N/A	-	N/A	-	N/A	+	20.88	-	+	17.09	-	N/A	+	17.94	-	N/A	+	22.79	-	N/A	+	20.82	+	25.08	SARS-CoV-2	17.94
8	M	31	-	N/A	-	N/A	-	N/A	-	N/A	+	21.88	-	+	15.06	-	N/A	+	16.58	-	N/A	+	20.53	-	N/A	+	21.52	+	25.31	SARS-CoV-2	16.58
9	M	47	-	N/A	-	N/A	-	N/A	-	N/A	+	21.21	-	+	17.58	-	N/A	+	18.38	-	N/A	+	22.08	-	N/A	+	20.76	+	24.67	SARS-CoV-2	18.38
10	M	49	-	N/A	-	N/A	-	N/A	-	N/A	+	21.67	-	+	15.32	-	N/A	+	16.09	-	N/A	+	20.62	-	N/A	+	21.47	+	24.66	SARS-CoV-2	16.09
11	M	40	-	N/A	-	N/A	-	N/A	-	N/A	+	20.84	-	+	21.29	-	N/A	+	24.27	-	N/A	+	30.57	-	N/A	+	21.28	+	28.6	SARS-CoV-2	24.27
12	F	36	-	N/A	-	N/A	-	N/A	-	N/A	+	21.15	-	+	20.11	-	N/A	+	23.09	-	N/A	+	30.76	-	N/A	+	21.11	+	29.65	SARS-CoV-2	23.09
13	F	22	-	N/A	-	N/A	-	N/A	-	N/A	+	22.79	-	+	22.71	-	N/A	+	23.14	-	N/A	+	27.41	-	N/A	+	22.49	+	24.26	SARS-CoV-2	23.14
14	M	57	-	N/A	-	N/A	-	N/A	-	N/A	+	26.41	-	+	20.95	-	N/A	+	20.43	-	N/A	+	26.04	-	N/A	+	25.64	+	24.53	SARS-CoV-2	20.95
15	M	34	-	N/A	-	N/A	-	N/A	-	N/A	+	21.13	-	+	11.9	-	N/A	+	14.22	-	N/A	+	18.3	-	N/A	+	20.64	+	25.66	SARS-CoV-2	14.22
16	M	28	-	N/A	-	N/A	-	N/A	-	N/A	+	21.22	-	+	14.09	-	N/A	+	14.24	-	N/A	+	18.61	-	N/A	+	20.46	+	24.46	SARS-CoV-2	14.24
17	M	38	-	N/A	-	N/A	-	N/A	-	N/A	+	22.59	-	+	22.04	-	N/A	+	23.48	-	N/A	+	29.01	-	N/A	+	22.62	+	26.93	SARS-CoV-2	23.48
18	F	36	-	N/A	-	N/A	-	N/A	-	N/A	+	21.13	-	+	15.08	-	N/A	+	15.7	-	N/A	+	21.12	-	N/A	+	20.04	+	24.22	SARS-CoV-2	15.7
19	M	51	-	N/A	-	N/A	-	N/A	-	N/A	+	19.72	-	+	22.74	-	N/A	+	24.96	-	N/A	+	28.6	-	N/A	+	19.92	+	29.91	SARS-CoV-2	24.96
20	M	46	-	N/A	-	N/A	-	N/A	-	N/A	+	19.25	-	+	21.2	-	N/A	+	25.13	-	N/A	+	32.92	-	N/A	+	18.19	+	29.32	SARS-CoV-2	25.13
Positive Control	Controls		+	23.11	+	23.57	+	23.01	+	24.04	+	25.7	Positive Control(+)	+	20.08	+	20.7	+	20.72	+	19.95	+	18.48	+	21.75	+	20.81	+	20.57	Positive Control(+)		19.7625	Average
Negative Control			-	N/A	-	N/A	-	N/A	-	N/A	-	N/A	Negative Control(-)	-	N/A	-	N/A	-	N/A	-	N/A	-	N/A	-	N/A	-	N/A	-	N/A	Negative Control(-)		3.83084	Stdev

## Sheet: S1C Table 1C
Sample	Demographics		SARS-CoV-2/FluA/FluB/RSV PCR				Variants II PCR
	Gender	AgeYears	SARS-CoV-2 Result	S_Gene_Ct	RdRp_gene_Ct	N_gene_Ct	Genotype Result	Genotype_Ct
1	M	36	Negative	N/A	N/A	N/A	-	N/A
2	M	47	Negative	N/A	N/A	N/A	-	N/A
3	F	42	Negative	N/A	N/A	N/A	-	N/A
4	M	57	Negative	N/A	N/A	N/A	-	N/A
5	F	51	Negative	N/A	N/A	N/A	-	N/A
6	M	23	Negative	N/A	N/A	N/A	-	N/A
7	M	30	Negative	N/A	N/A	N/A	-	N/A
8	M	35	Negative	N/A	N/A	N/A	-	N/A
9	F	43	Negative	N/A	N/A	N/A	-	N/A
10	M	31	Negative	N/A	N/A	N/A	-	N/A
11	M	23	Negative	N/A	N/A	N/A	-	N/A
12	F	39	Negative	N/A	N/A	N/A	-	N/A
13	M	44	Negative	N/A	N/A	N/A	-	N/A
14	M	29	Negative	N/A	N/A	N/A	-	N/A
15	F	31	Negative	N/A	N/A	N/A	-	N/A
16	M	48	Negative	N/A	N/A	N/A	-	N/A
17	M	29	Negative	N/A	N/A	N/A	-	N/A
18	M	36	Negative	N/A	N/A	N/A	-	N/A
19	M	27	Negative	N/A	N/A	N/A	-	N/A
20	F	32	Negative	N/A	N/A	N/A	-	N/A
21	F	36	Negative	N/A	N/A	N/A	-	N/A
22	M	47	Negative	N/A	N/A	N/A	-	N/A
23	M	32	Negative	N/A	N/A	N/A	-	N/A
24	F	29	Negative	N/A	N/A	N/A	-	N/A
25	M	56	Negative	N/A	N/A	N/A	-	N/A
26	F	26	Negative	N/A	N/A	N/A	-	N/A
27	M	40	Negative	N/A	N/A	N/A	-	N/A
28	M	28	Negative	N/A	N/A	N/A	-	N/A
29	M	53	Negative	N/A	N/A	N/A	-	N/A
30	M	39	Negative	N/A	N/A	N/A	-	N/A
31	M	30	Negative	N/A	N/A	N/A	-	N/A
32	F	32	Negative	N/A	N/A	N/A	-	N/A
33	M	56	Negative	N/A	N/A	N/A	-	N/A
34	F	26	Negative	N/A	N/A	N/A	-	N/A
35	M	28	Negative	N/A	N/A	N/A	-	N/A
36	M	34	Negative	N/A	N/A	N/A	-	N/A
37	M	58	Negative	N/A	N/A	N/A	-	N/A
38	M	35	Negative	N/A	N/A	N/A	-	N/A
39	M	48	Negative	N/A	N/A	N/A	-	N/A
40	M	33	Negative	N/A	N/A	N/A	-	N/A
41	M	42	Negative	N/A	N/A	N/A	-	N/A
42	F	36	Negative	N/A	N/A	N/A	-	N/A
43	M	43	Negative	N/A	N/A	N/A	-	N/A
44	F	66	Negative	N/A	N/A	N/A	-	N/A
45	M	30	Negative	N/A	N/A	N/A	-	N/A
46	M	34	Negative	N/A	N/A	N/A	-	N/A
47	F	48	Negative	N/A	N/A	N/A	-	N/A
48	M	23	Negative	N/A	N/A	N/A	-	N/A
49	F	32	Negative	N/A	N/A	N/A	-	N/A
50	M	32	Negative	N/A	N/A	N/A	-	N/A
51	F	51	Negative	N/A	N/A	N/A	-	N/A
52	F	24	Negative	N/A	N/A	N/A	-	N/A
53	F	31	Negative	N/A	N/A	N/A	-	N/A
54	F	34	Negative	N/A	N/A	N/A	-	N/A
55	M	31	Negative	N/A	N/A	N/A	-	N/A
56	M	41	Negative	N/A	N/A	N/A	-	N/A
57	F	34	Negative	N/A	N/A	N/A	-	N/A
58	F	40	Negative	N/A	N/A	N/A	-	N/A
59	M	33	Negative	N/A	N/A	N/A	-	N/A
60	M	29	Negative	N/A	N/A	N/A	-	N/A
61	M	27	Negative	N/A	N/A	N/A	-	N/A
62	F	30	Negative	N/A	N/A	N/A	-	N/A
63	M	28	Negative	N/A	N/A	N/A	-	N/A
64	M	30	Negative	N/A	N/A	N/A	-	N/A
65	M	52	Negative	N/A	N/A	N/A	-	N/A
66	M	38	Negative	N/A	N/A	N/A	-	N/A
67	F	30	Negative	N/A	N/A	N/A	-	N/A
68	M	48	Negative	N/A	N/A	N/A	-	N/A
69	M	32	Negative	N/A	N/A	N/A	-	N/A
70	F	14	Negative	N/A	N/A	N/A	-	N/A
71	M	56	Negative	N/A	N/A	N/A	-	N/A
72	M	32	Negative	N/A	N/A	N/A	-	N/A
73	M	31	Negative	N/A	N/A	N/A	-	N/A
74	M	27	Negative	N/A	N/A	N/A	-	N/A
75	M	46	Negative	N/A	N/A	N/A	-	N/A
76	F	54	Negative	N/A	N/A	N/A	-	N/A
77	F	43	Negative	N/A	N/A	N/A	-	N/A
78	M	28	Negative	N/A	N/A	N/A	-	N/A
79	M	27	Negative	N/A	N/A	N/A	-	N/A
80	M	38	Negative	N/A	N/A	N/A	-	N/A
81	M	23	Negative	N/A	N/A	N/A	-	N/A
82	M	27	Negative	N/A	N/A	N/A	-	N/A
83	M	49	Negative	N/A	N/A	N/A	-	N/A
84	F	51	Negative	N/A	N/A	N/A	-	N/A
85	M	41	Negative	N/A	N/A	N/A	-	N/A
86	M	50	Negative	N/A	N/A	N/A	-	N/A
87	M	39	Negative	N/A	N/A	N/A	-	N/A
88	F	38	Negative	N/A	N/A	N/A	-	N/A
89	M	22	Negative	N/A	N/A	N/A	-	N/A
90	M	31	Negative	N/A	N/A	N/A	-	N/A
91	M	30	Negative	N/A	N/A	N/A	-	N/A
92	F	37	Negative	N/A	N/A	N/A	-	N/A
