# Supplementary material for: Evaluation of a commercial SARS-CoV-2 multiplex PCR genotyping assay for variant identification in resource-scarce settings
Source: PLoS One. 2022 Jun 24;17(6):e0269071. doi: 10.1371/journal.pone.0269071 (PMC9231807; doi:10.1371/journal.pone.0269071)
Supplement: S2 Table — 38 SARS-CoV-2 samples that had been previously sequenced by either Illumina MiSeq; Ion Torrent, or PacBio methods were genotyped by the Variant II assay. (XLSX) [file pone.0269071.s002.xlsx]

## Sheet: S2 Table 2
Sample	Demographics		Known Covid Status	SARS-CoV-2 C(t)			Median C(t)	Whole Genome Sequencing (WGS) Method	WGS Variant Result	Variants II Genotyping			Correlation
	AgeYears	Gender
				S	RdRp	N				Genotype	C(t)	Result
1	External Sample		Positive	29.67	31.98	30.14	30.14	Illumina MiSeq	Beta	K417N	35.84	Beta	1
2	External Sample		Positive	24.47	25.48	23.22	24.47	Illumina MiSeq	Beta	K417N	30.15	Beta	1
3	External Sample		Positive	29.44	31.54	29.71	29.71	Illumina MiSeq	Beta	K417N	35.04	Beta	1
4	External Sample		Positive	22.09	23.02	21.12	22.09	Illumina MiSeq	Beta	K417N	27.04	Beta	1
5	External Sample		Positive	20.88	21.35	19.08	20.88	Illumina MiSeq	Beta	K417N	25.74	Beta	1
6	External Sample		Positive	17.34	18.42	14.36	17.34	Illumina MiSeq	Beta	K417N	23.7	Beta	1
7	External Sample		Positive	20.22	20.89	22.74	20.89	Illumina MiSeq	Delta	L452R	24.74	Delta	1
8	External Sample		Positive	17.99	19.26	20.68	19.26	Illumina MiSeq	Delta	L452R	23.83	Delta	1
9	External Sample		Positive	22.69	23.04	26.15	23.04	Illumina MiSeq	Delta	L452R	29.05	Delta	1
10	External Sample		Positive	17.16	17.93	21.02	17.93	Illumina MiSeq	Delta	L452R	22.34	Delta	1
11	External Sample		Positive	17.97	18.29	20.16	18.29	Illumina MiSeq	Delta	L452R	24.26	Delta	1
12	External Sample		Positive	20.91	21.56	22.26	21.56	Illumina MiSeq	Delta	L452R	25.32	Delta	1
13	External Sample		Positive	25.13	25.93	27.16	25.93	Illumina MiSeq	Delta	L452R	31.4	Delta	1
14	External Sample		Positive	17.43	18.01	20.39	18.01	Illumina MiSeq	Delta	L452R	23.65	Delta	1
15	External Sample		Positive	24.24	24.86	30.08	24.86	Illumina MiSeq	Delta	L452R	28.99	Delta	1
16	External Sample		Positive	19.83	19.6	25.76	19.83	Illumina MiSeq	Delta	L452R	23.64	Delta	1
17	External Sample		Positive	26.62	26.84	35.09	26.84	Illumina MiSeq	Delta	L452R	31.49	Delta	1
18	External Sample		Positive	24.92	25.13	31	25.13	Illumina MiSeq	Delta	L452R	19.58	Delta	1
19	External Sample		Positive	25.57	26.06	33.74	26.06	Illumina MiSeq	Delta	L452R	30.23	Delta	1
20	External Sample		Positive	18.09	18.57	26.37	18.57	Illumina MiSeq	Delta	L452R	23.88	Delta	1
21	External Sample		Positive	15.75	15.45	22.7	15.75	Illumina MiSeq	Delta	L452R	31.4	Delta	1
22	External Sample		Positive	22.11	22.54	27.78	22.54	Illumina MiSeq	Delta	L452R	27.05	Delta	1
23	68	M	Positive	14.19	14.26	16.52	14.26	IonTorrent Genexus	Delta	L452R	25.35	Delta	1
24	18	F	Positive	20.2	20.31	24.14	20.31	IonTorrent Genexus	Delta	L452R	19	Delta	1
25	41	F	Positive	10.7	11.59	15.45	11.59	IonTorrent Genexus	Delta	L452R	18.21	Delta	1
26	58	F	Positive	16.27	17.58	20.42	17.58	IonTorrent Genexus	Delta	L452R	28.92	Delta	1
27	45	M	Positive	18.07	18.32	21.67	18.32	IonTorrent Genexus	Delta	L452R	26.49	Delta	1
28	37	M	Positive	21	24.25	25.15	24.25	IonTorrent Genexus	Delta	L452R	25.48	Delta	1
29	32	M	Positive	16.76	17.21	20.52	17.21	IonTorrent Genexus	Delta	L452R	22.72	Delta	1
30	12	F	Positive	15	15.01	20.71	15.01	IonTorrent Genexus	Delta	L452R	24.36	Delta	1
31	26	M	Positive	16.72	17.21	25.04	17.21	IonTorrent Genexus	Delta	L452R	24.08	Delta	1
32	10	M	Positive	23.84	24.27	30.3	24.27	IonTorrent Genexus	Delta	L452R	30.94	Delta	1
33	19	M	Positive	11.18	16.59	13.11	13.11	PacBio Sequel IIe	Delta	L452R	18.39	Delta	1
34	26	M	Positive	11.71	18.38	14.04	14.04	PacBio Sequel IIe	Delta	L452R	18.25	Delta	1
35	45	M	Positive	10.12	10.58	12.89	10.58	PacBio Sequel IIe	Delta	L452R	15.74	Delta	1
36	34	M	Positive	10.08	10.44	12.36	10.44	PacBio Sequel IIe	Delta	L452R	15.23	Delta	1
37	41	F	Positive	11.71	12.94	18.62	12.94	PacBio Sequel IIe	Delta	L452R	16.05	Delta	1
38	53	M	Positive	15.04	16.87	21.94	16.87	PacBio Sequel IIe	Delta	L452R	20.53	Delta	1
	Whole Genome Next Generation Sequencing								Totals
Variant II Assay	Illumina				IonTorrent		PacBio
	Beta		Delta		Delta		Delta
	Detected	Not Detected	Detected	Not Detected	Detected	Not Detected	Detected	Not Detected
Detected	6	0	16	0	10	0	6	0	38
Not Detected	0	0	0	0	0	0	0	0	0
									38
								PPA=	100
