# Supplementary material for: Evaluation of a commercial SARS-CoV-2 multiplex PCR genotyping assay for variant identification in resource-scarce settings
Source: PLoS One. 2022 Jun 24;17(6):e0269071. doi: 10.1371/journal.pone.0269071 (PMC9231807; doi:10.1371/journal.pone.0269071)
Supplement: S3 Table — 2 Beta (K417N) and 2 Delta (L452R) variant samples were diluted 5-fold until not detectable by SARS-CoV-2 RT-PCR and analysed by Variants II assay. (XLSX) [file pone.0269071.s003.xlsx]

## Sheet: S3 Table 3
	SCV2 Med_Ct	Variant II Ct	Fold-Dilutions
K417N Sample 1	11.57	17.57	1
	14.98	19.64	5
	17.1	22.24	25
	20.16	24.82	125
	22.05	26.3	625
	24.38	28.62	3125
	24.92	31.55	15625
	27.06	34.44	78125
	29.45	35.52	390625
	32.06	38.11	1953125
	35.305	Not Detected	9765625
K417N Sample 2	SCV2 Med_Ct	Variant II Ct	Fold-Dilutions
	9.99	15.09	1
	10.95	16.93	5
	13.86	19.25	25
	17.17	22.05	125
	19.73	24.46	625
	21.71	26.01	3125
	24.05	28.34	15625
	26.25	30.92	78125
	28.83	32.78	390625
	31.39	35.28	1953125
	33.12	37.88	9765625
	34.65	Not Detected	48828125
	SCV2 Med_Ct	Variant II Ct	Fold-Dilutions
L452R Sample 1	10.76	15.1	1
	11.8	17.08	5
	15.8	20.06	25
	18.26	22.61	125
	20.93	25.36	625
	24.18	30.04	3125
	28.58	32.71	15625
	31.09	34.58	78125
	35	32.42	390625
	35.365	36.72	1953125
	Not Detected	Not Detected	9765625
L452R Sample 2	10.68	15.13	1
	11.81	17.18	5
	15.54	19.71	25
	18.13	22.47	125
	20.73	25.05	625
	24.31	30.79	3125
	29.98	32.39	15625
	33.03	36.25	78125
	34.73	35.91	390625
	35.99	36.96	1953125
	35.87	37.17	9765625
	Not Detected	Not Detected	48828125
