# Supplementary material for: Evaluation of a commercial SARS-CoV-2 multiplex PCR genotyping assay for variant identification in resource-scarce settings
Source: PLoS One. 2022 Jun 24;17(6):e0269071. doi: 10.1371/journal.pone.0269071 (PMC9231807; doi:10.1371/journal.pone.0269071)
Supplement: S4 Table — Two operators analysed 5 samples and a positive and negative control in parallel. (XLSX) [file pone.0269071.s004.xlsx]

## Sheet: S4 Table 4
		Variants II PCR
Sample	Reproducibility	FAM	FAM	HEX	HEX	Cal Red 610	Cal Red 610	Quasar 705	Quasar 705	Quasar 670	Quasar 670	Auto Interpretation
Name	Well	L452R	C(t)	W152C	C(t)	K417T	C(t)	K417N	C(t)	Endo IC	C(t)	Auto Interpretation
1	Operator 1	+	26.61	-	N/A	-	N/A	-	N/A	+	23.82	L452R
2		+	29.5	-	N/A	-	N/A	-	N/A	+	22.46	L452R
3		+	21.21	-	N/A	-	N/A	-	N/A	+	23.92	L452R
4		+	29.96	-	N/A	-	N/A	-	N/A	+	23.26	L452R
5		+	22.61	-	N/A	-	N/A	-	N/A	+	24.72	L452R
Positive Control		+	22.61	+	23.09	+	22.52	+	23.56	+	25.03	Positive Control(+)
Negative Control		-	N/A	-	N/A	-	N/A	-	N/A	-	N/A	Negative Control(-)
1	Operator 2	+	26.07	-	N/A	-	N/A	-	N/A	+	23.98	L452R
2		+	29.84	-	N/A	-	N/A	-	N/A	+	21.93	L452R
3		+	21.14	-	N/A	-	N/A	-	N/A	+	23.82	L452R
4		+	29.8	-	N/A	-	N/A	-	N/A	+	22.58	L452R
5		+	22.81	-	N/A	-	N/A	-	N/A	+	24.24	L452R
Positive Control		+	22.22	+	22.75	+	23.21	+	23.74	+	24.75	Positive Control(+)
Negative Control		-	N/A	-	N/A	-	N/A	-	N/A	-	N/A	Negative Control(-)
Standard Deviation		Sample 1		0.27
		Sample 2		0.17
		Sample 3		0.035
		Sample 4		0.08
		Sample 5		0.1
			Avg	0.131
