# Supplementary material for: Evaluation of a commercial SARS-CoV-2 multiplex PCR genotyping assay for variant identification in resource-scarce settings
Source: PLoS One. 2022 Jun 24;17(6):e0269071. doi: 10.1371/journal.pone.0269071 (PMC9231807; doi:10.1371/journal.pone.0269071)
Supplement: S5 Table — 55 samples were analysed in duplicate by the same operator. (XLSX) [file pone.0269071.s005.xlsx]

## Sheet: S5 Table 5
				SARS-CoV-2/FluA/FluB/RSV PCR				Variants II PCR
Sample	Demographics		Covid Result	S_Gene_Ct				Replicate 1		Replicate 2		Average_Ct	StdDev_Ct
	Gender	AgeYears		S_Gene_Ct	RdRp_Gene_Ct	N_Gene_Ct	Median_Ct	Genotype	Genotype_Ct	Genotype	Genotype_Ct
1	F	49	Positive	21.23	23.02	24.69	23.02	K417N	25.67	K417N	26.55	26.11	0.44
2	F	26	Positive	28.32	30.47	31.73	30.47	K417N	35.96	K417N	35.99	35.975	0.015
3	M	43	Positive	12.57	15.58	15.38	15.38	K417N	37.59	K417N	38.92	38.255	0.665
4	M	25	Positive	14.65	17.73	17.72	17.72	K417N	21.94	K417N	21.1	21.52	0.42
5	M	36	Positive	11.27	14.54	13.34	13.34	K417N	18.33	K417N	18.64	18.485	0.155
6	M	52	Positive	24.19	26.48	28.34	26.48	K417N	31.53	K417N	30.21	30.87	0.66
7	M	56	Positive	13.85	16.66	16.96	16.66	K417N	19.51	K417N	19.73	19.62	0.11
8	M	49	Positive	16.14	18.52	18.54	18.52	K417N	25.42	K417N	23.73	24.575	0.845
9	M	55	Positive	16.21	17.87	19.26	17.87	K417N	23.66	K417N	22.72	23.19	0.47
10	M	39	Positive	24.58	26.42	25.51	25.51	K417N	20.97	K417N	20.48	20.725	0.245
11	F	36	Positive	7.75	11.61	10.11	10.11	K417N	14.99	K417N	14.84	14.915	0.075
12	F	26	Positive	22.69	24.31	24.5	24.31	K417N	28.54	K417N	25.94	27.24	1.3
13	F	44	Positive	22.73	24.67	26.39	24.67	K417N	27.62	K417N	29.46	28.54	0.92
14	M	50	Positive	12.24	15.23	14.62	14.62	K417N	19.89	K417N	18.37	19.13	0.76
15	F	39	Positive	11.81	14.53	14.33	14.33	K417N	17.15	Invalid	N/A	17.15	0
16	M	26	Positive	14	16.86	16.07	16.07	K417N	19.59	K417N	19.36	19.475	0.115
17	M	41	Positive	27.18	30.15	31.16	30.15	K417N	33.71	K417N	31.11	32.41	1.3
18	M	25	Positive	27.19	30.07	29.94	29.94	K417N	37.43	K417N	34.65	36.04	1.39
19	M	19	Positive	11.18	16.59	13.11	13.11	L452R	18.39	L452R	17.92	18.155	0.235
20	M	35	Positive	9.95	12.53	11.96	11.96	K417N	16.91	K417N	16.23	16.57	0.34
21	M	46	Positive	13.66	15.45	16.06	15.45	K417N	18.7	Invalid	N/A	18.7	0
22	F	30	Positive	12.04	14.9	14.85	14.85	K417N	18.93	K417N	19.77	19.35	0.42
23	M	42	Positive	16.31	21.36	17	17	L 452R	21.64	L 452R	21.49	21.565	0.075
24	F	41	Positive	18.45	20.79	20.3	20.3	K417N	25.65	K417N	25.49	25.57	0.08
25	F	30	Positive	13.9	20.89	15.46	15.46	L 452R	20.94	L 452R	20.84	20.89	0.05
26	M	26	Positive	11.71	18.38	14.04	14.04	L 452R	18.25	L 452R	18.58	18.415	0.165
27	M	28	Positive	11.1	17.74	12.68	12.68	L 452R	17.54	L 452R	17.71	17.625	0.085
28	M	26	Positive	10.14	12.58	12.23	12.23	K417N	16.9	K417N	17.63	17.265	0.365
29	M	37	Positive	10.61	13.23	17.61	13.23	L 452R	15.69	L 452R	15.69	15.69	0
30	M	29	Positive	22.58	26.01	30.65	26.01	K417N	16.32	K417N	16.6	16.46	0.14
31	F	36	Positive	10.11	12.14	20.3	12.14	L452R	15.62	L452R	15.32	15.47	0.15
32	M	45	Positive	10.12	10.58	12.89	10.58	L 452R	15.74	L 452R	15.58	15.66	0.08
33	M	51	Positive	10.26	10.8	14.33	10.8	L 452R	14.77	L 452R	14.98	14.875	0.105
34	M	42	Positive	11.05	11.44	15.95	11.44	L 452R	16.71	L 452R	17.11	16.91	0.2
35	M	34	Positive	10.08	10.44	12.36	10.44	L 452R	15.23	L 452R	15.84	15.535	0.305
36	F	35	Positive	10	10.99	12.53	10.99	L452R	15.13	L452R	14.71	14.92	0.21
37	M	58	Positive	10.06	10.97	16.22	10.97	L452R	15.85	L452R	16.1	15.975	0.125
38	F	64	Positive	11.02	11.25	14.36	11.25	L452R	36.91	L452R	35.84	36.375	0.535
39	F	44	Positive	N/A	37.59	37.4	37.495	L452R	15.63	L452R	14.65	15.14	0.49
PC1-1	Spiked Controls							L452R	23.23	L452R	23.22	23.225	0.005
PC1-2								K417N	24.24	K417N	24.91	24.575	0.335
PC1-3								L452R	23.23	L452R	23.22	23.225	0.005
PC1-4								K417N	24.24	K417N	24.91	24.575	0.335
PC1-5								L452R	21.71	L452R	21.42	21.565	0.145
PC1-6								K417N	23.04	K417N	22.5	22.77	0.27
PC1-7								L452R	22.17	L452R	21.96	22.065	0.105
PC1-8								K417N	22.81	K417N	22.86	22.835	0.025
PC1-9								L452R	23.25	L452R	21.98	22.615	0.635
PC1-10								K417N	25.78	K417N	22.68	24.23	1.55
PC1-11								L452R	23	L452R	23.23	23.115	0.115
PC1-12								K417N	24.05	K417N	24.46	24.255	0.205
PC1-13								L452R	21.8	L452R	21.62	21.71	0.09
PC1-14								K417N	22.78	K417N	22.87	22.825	0.045
PC1-15								L452R	22.05	L452R	21.63	21.84	0.21
PC1-16								K417N	22.53	K417N	22.27	22.4	0.13
	Average Sd											Average StdDev	0.331727
	% Invalid											% Invalid	0.0363636
