# Supplementary material for: Evaluation of a commercial SARS-CoV-2 multiplex PCR genotyping assay for variant identification in resource-scarce settings
Source: PLoS One. 2022 Jun 24;17(6):e0269071. doi: 10.1371/journal.pone.0269071 (PMC9231807; doi:10.1371/journal.pone.0269071)
Supplement: S6 Table — (XLSX) [file pone.0269071.s006.xlsx]

## Sheet: S6 Table 6
	Demographics						SARS-CoV-2/FluA/FluB/RSV PCR					Variants II PCR			Number of Samples Genotyped per Month and Number Samples Successfully Assigned
Sample	Gender	Age	AgeUnit	MonthCollected	#	Province	SARS-CoV-2 Result	S_Gene_Ct	RdRp_Gene_Ct	N_Gene_Ct	Median_Ct	Genotype	Genotype_Ct		Month	Samples Genotyped	Assigned Variants	Unassigned Variants
1	M	43	Years	2021 April	1	Limpopo	Positive	12.57	15.58	15.38	15.38	K417N	37.59		April	12	12	0
2	M	25	Years		2	Limpopo	Positive	14.65	17.73	17.72	17.72	K417N	21.94		May	34	32	2
3	M	36	Years		3	Limpopo	Positive	11.27	14.54	13.34	13.34	K417N	18.33		June	60	56	4
4	M	52	Years		4	Limpopo	Positive	24.19	26.48	28.34	26.48	K417N	31.53		July	40	35	5
5	M	49	Years		5	Limpopo	Positive	16.14	18.52	18.54	18.52	K417N	25.42		August	17	15	2
6	M	1	Months		6	Limpopo	Positive	13.66	18.31	16.3	16.3	K417N	19.67		September	23	19	4
7	M	48	Years		7	Limpopo	Positive	21.41	23.66	22.47	22.47	K417N	27.09		October	1	1	0
8	M	42	Years		8	Limpopo	Positive	23.43	25.24	25.73	25.24	K417N	28.13		Totals	187	170	17
9	M	37	Years		9	Limpopo	Positive	23.54	25.85	26.69	25.85	K417N	28.31
10	F	30	Years		10	Limpopo	Positive	27.82	30.07	31.45	30.07	K417N	33.52
11	M	21	Years		11	Limpopo	Positive	29.4	31.52	32.63	31.52	K417N	37.83
12	M	61	Years		12	Limpopo	Positive	32.27	34.9	33.94	33.94	K417N	39.69
13	M	55	Years	2021 May	1	Limpopo	Positive	16.21	17.87	19.26	17.87	K417N	23.66
14	F	36	Years		2	Limpopo	Positive	7.75	11.61	10.11	10.11	K417N	14.99
15	F	26	Years		3	Limpopo	Positive	22.69	24.31	24.5	24.31	K417N	28.54
16	F	44	Years		4	Limpopo	Positive	22.73	24.67	26.39	24.67	K417N	27.62
17	M	50	Years		5	Limpopo	Positive	12.24	15.23	14.62	14.62	K417N	19.89
18	F	39	Years		6	Limpopo	Positive	11.81	14.53	14.33	14.33	K417N	17.15
19	M	26	Years		7	Limpopo	Positive	14	16.86	16.07	16.07	K417N	19.59
20	F	18	Years		8	Limpopo	Positive	10.96	14.55	13	13	-	N/A
21	M	41	Years		9	Limpopo	Positive	27.18	30.15	31.16	30.15	K417N	33.71
22	M	25	Years		10	Limpopo	Positive	27.19	30.07	29.94	29.94	K417N	37.43
23	M	19	Years		11	Limpopo	Positive	11.18	16.59	13.11	13.11	L452R	18.39
24	M	46	Years		12	Limpopo	Positive	13.66	15.45	16.06	15.45	K417N	18.7
25	M	38	Years		13	Limpopo	Positive	7.68	11.18	10.58	10.58	K417N	14.3
26	F	40	Years		14	Limpopo	Positive	13.7	21.78	15.48	15.48	L452R	18.52
27	F	49	Years		15	Limpopo	Positive	14.45	17.02	17.49	17.02	K417N	20.17
28	U	53	Years		16	Limpopo	Positive	16	18.43	18.35	18.35	K417N	19.92
29	M	47	Years		17	Limpopo	Positive	16.46	19.11	19.31	19.11	K417N	21.85
30	F	40	Years		18	Limpopo	Positive	16.95	19.41	19.01	19.01	K417N	21.26
31	M	36	Years		19	Limpopo	Positive	17.56	20.72	19.97	19.97	K417N	21.42
32	M	50	Years		20	Limpopo	Positive	19.5	22.76	21.17	21.17	K417N	25.28
33	F	36	Years		21	Limpopo	Positive	19.95	22.37	22.59	22.37	-	N/A
34	M	33	Years		22	Limpopo	Positive	21.93	24.64	24.17	24.17	K417N	26.32
35	M	33	Years		23	Limpopo	Positive	22.4	24.58	25.58	24.58	K417N	26.31
36	M	42	Years		24	Limpopo	Positive	22.63	25.13	24.97	24.97	K417N	26.45
37	F	31	Years		25	Limpopo	Positive	22.71	25.43	25.75	25.43	K417N	26.72
38	F	37	Years		26	Limpopo	Positive	24.58	26.42	25.51	25.51	K417N	29.56
39	M	64	Years		27	Limpopo	Positive	26.48	27.91	29.84	27.91	K417N	29.03
40	F	38	Years		28	Limpopo	Positive	29.78	31.36	32.35	31.36	K417N	34.78
41	F	42	Years		29	Limpopo	Positive	30.7	32.25	33.94	32.25	K417N	35.5
42	M	34	Years		30	Limpopo	Positive	31.24	34.08	34.29	34.08	K417N	32.14
43	F	59	Years		31	Limpopo	Positive	31.67	33.91	33.7	33.7	K417N	34.61
44	F	64	Years		32	Limpopo	Positive	32.3	34.14	35.72	34.14	K417N	36.47
45	M	54	Years		33	Limpopo	Positive	32.53	N/A	36.47	34.5	K417N	38.96
46	M	28	Years		34	Limpopo	Positive	33.74	34.32	34.07	34.07	K417N	38.56
47	M	42	Years	2021 June	1	Limpopo	Positive	16.31	21.36	17	17	L 452R	21.64
48	F	41	Years		2	Limpopo	Positive	18.45	20.79	20.3	20.3	K417N	25.65
49	F	30	Years		3	Limpopo	Positive	13.9	20.89	15.46	15.46	L 452R	20.94
50	M	28	Years		4	Limpopo	Positive	11.1	17.74	12.68	12.68	L 452R	17.54
51	M	26	Years		5	Limpopo	Positive	10.14	12.58	12.23	12.23	K417N	16.9
52	M	37	Years		6	Limpopo	Positive	10.61	13.23	17.61	13.23	L 452R	15.69
53	M	29	Years		7	Limpopo	Positive	22.58	26.01	30.65	26.01	K417N	16.32
54	F	36	Years		8	Limpopo	Positive	10.11	12.14	20.3	12.14	L452R	15.62
55	M	51	Years		9	Limpopo	Positive	10.26	10.8	14.33	10.8	L 452R	14.77
56	M	42	Years		10	Limpopo	Positive	11.05	11.44	15.95	11.44	L 452R	16.71
57	F	35	Years		11	Limpopo	Positive	10	10.99	12.53	10.99	L452R	15.13
58	M	58	Years		12	Limpopo	Positive	10.06	10.97	16.22	10.97	L452R	15.85
59	F	64	Years		13	Limpopo	Positive	11.02	11.25	14.36	11.25	L452R	36.91
60	F	44	Years		14	Limpopo	Positive	N/A	37.59	37.4	37.495	L452R	15.63
61	F	56	Years		15	Limpopo	Positive	19.62	21.52	21.52	21.52	K417N	23.46
62	M	16	Years		16	Limpopo	Positive	30.67	33.17	33.17	33.17	K417N	36.93
63	F	47	Years		17	Limpopo	Positive	9.72	17.33	17.33	17.33	L452R	15.44
64	F	45	Years		18	Limpopo	Positive	17.86	23.26	23.26	23.26	L452R	23.37
65	M	60	Years		19	Limpopo	Positive	26.3	32.58	32.58	32.58	L452R	29.73
66	F	29	Years		20	Limpopo	Positive	13.64	18.45	18.45	18.45	L452R	20.17
67	M	56	Years		21	Limpopo	Positive	20.53	24.48	24.48	24.48	L452R	25.46
68	M	30	Years		22	Limpopo	Positive	25.26	27.08	27.08	27.08	K417N	27.87
69	M	49	Years		23	Limpopo	Positive	12.32	19.52	19.52	19.52	L452R	16.56
70	M	56	Years		24	Limpopo	Positive	7.77	13.92	13.92	13.92	-	N/A
71	F	40	Years		25	Limpopo	Positive	14.25	15.06	15.06	15.06	L452R	17.53
72	M	35	Years		26	Limpopo	Positive	19.75	20.41	20.41	20.41	L452R	23.46
73	U	47	Years		27	Limpopo	Positive	20.98	21.03	21.03	21.03	L452R	22.55
74	M	29	Years		28	Limpopo	Positive	24.91	25.73	25.73	25.73	L452R	26.19
75	M	31	Years		29	Limpopo	Positive	14.36	13.76	13.76	13.76	L452R	19.37
76	M	82	Years		30	Limpopo	Positive	10.43	10.55	10.55	10.55	L452R	13.47
77	M	43	Years		31	Limpopo	Positive	21.44	21.94	21.94	21.94	L452R	25.63
78	M	40	Years		32	Limpopo	Positive	18.56	18.98	18.98	18.98	L452R	22.05
79	F	28	Years		33	Limpopo	Positive	11.16	11.53	11.53	11.53	L452R	16.39
80	F	44	Years		34	Limpopo	Positive	34.02	33.89	33.89	33.89	-	N/A
81	M	47	Years		35	Limpopo	Positive	10.54	10.14	10.14	10.14	L452R	14.05
82	F	60	Years		36	Limpopo	Positive	29.89	30.41	30.41	30.41	L452R	30.11
83	F	22	Years		37	Limpopo	Positive	33.68	36.09	36.09	36.09	L452R	37.69
84	U	37	Years		38	Limpopo	Positive	20.58	20.74	20.74	20.74	L452R	24.66
85	F	34	Years		39	Limpopo	Positive	17.38	18.43	18.43	18.43	L452R	21.11
86	M	42	Years		40	Limpopo	Positive	14.66	16.18	16.18	16.18	K417N	17.3
87	M	42	Years		41	Limpopo	Positive	15.35	15.13	15.13	15.13	K417N	19.9
88	M	23	Years		42	Limpopo	Positive	24.46	25.36	25.36	25.36	L452R	29.14
89	M	30	Years		43	Limpopo	Positive	12.06	12.25	12.25	12.25	L452R	16.35
90	M	33	Years		44	Limpopo	Positive	14.28	15.75	15.75	15.75	L452R	18.85
91	F	45	Years		45	Limpopo	Positive	10.82	11.54	11.54	11.54	L452R	16.73
92	F	10	Years		46	Limpopo	Positive	10.87	11.66	11.66	11.66	L452R	17.19
93	F	28	Years		47	Limpopo	Positive	10.71	11.29	11.29	11.29	L452R	19.72
94	M	30	Years		48	Limpopo	Positive	16.81	19.07	19.07	19.07	L452R	21.23
95	F	40	Years		49	Limpopo	Positive	10.14	11.23	11.23	11.23	L452R	15.87
96	M	45	Years		50	Limpopo	Positive	29.02	30.56	30.56	30.56	K417N	32.96
97	M	39	Years		51	Limpopo	Positive	10.83	10.76	10.76	10.76	L452R	16.22
98	M	46	Years		52	Limpopo	Positive	32.99	33.58	33.58	33.58	-	N/A
99	F	36	Years		53	Limpopo	Positive	31.39	34.98	34.98	34.98	L452R	29.16
100	M	34	Years		54	Limpopo	Positive	10.73	10.89	10.89	10.89	L452R	15.76
101	M	29	Years		55	Limpopo	Positive	11.15	10.76	10.76	10.76	L452R	14.96
102	M	26	Years		56	Limpopo	Positive	14.8	15.62	15.62	15.62	L452R	18.39
103	F	6	Years		57	Limpopo	Positive	28.29	28.68	28.68	28.68	L452R	34.54
104	M	35	Years		58	Limpopo	Positive	15.76	15.6	15.6	15.6	L452R	21.32
105	F	41	Years		59	Limpopo	Positive	17.01	17	17	17	L452R	23.19
106	M	51	Years		60	Limpopo	Positive	33.42	35.89	35.89	35.89	-	N/A
107	M	31	Years	2021 July	1	Limpopo	Positive	19.87	20.41	23.45	20.41	L452R	26.29
108	M	39	Years		2	Limpopo	Positive	20.02	20.43	24.11	20.43	L452R	27.38
109	M	41	Years		3	Limpopo	Positive	31.41	31.82	30.16	31.41	K417N	37.02
110	F	0	Days		4	Limpopo	Positive	33.49	33.5	N/A	33.495	-	N/A
111	M	38	Years		5	Limpopo	Positive	21.7	21.71	25.7	21.71	L452R	28.04
112	F	43	Years		6	Limpopo	Positive	20.13	21.49	22.6	21.49	L452R	26.49
113	M	50	Years		7	Limpopo	Positive	20.59	21.22	24.35	21.22	L452R	26.72
114	M	28	Years		8	Limpopo	Positive	28.83	28.94	34.49	28.94	L452R	34.51
115	M	57	Years		9	Limpopo	Positive	10.04	10.48	15.82	10.48	L452R	16.06
116	M	30	Years		10	Limpopo	Positive	22.2	22.53	25.44	22.53	L452R	27.55
117	M	51	Years		11	Limpopo	Positive	18.3	18.46	20.84	18.46	L452R	24.06
118	F	39	Years		12	Limpopo	Positive	16.72	17.78	20.25	17.78	L452R	22.46
119	M	31	Years		13	Limpopo	Positive	16.04	17	21.47	17	L452R	21.68
120	M	28	Years		14	Limpopo	Positive	28.39	30.64	35.03	30.64	L452R	34.47
121	M	31	Years		15	Limpopo	Positive	27.18	28.16	N/A	27.67	L452R	27.58
122	F	37	Years		16	Limpopo	Positive	23.54	25.92	31.38	25.92	L452R	29.4
123	F	31	Years		17	Limpopo	Positive	33.42	35.52	N/A	34.47	-	N/A
124	M	51	Years		18	Limpopo	Positive	25.81	26.73	30.85	26.73	L452R	31.35
125	M	33	Years		19	Limpopo	Positive	23.43	24.99	29.5	24.99	L452R	29.04
126	M	41	Years		20	Limpopo	Positive	27.97	30.99	33.98	30.99	L452R	35.9
127	M	39	Years		21	Limpopo	Positive	12.06	15.26	21.78	15.26	L452R	19.36
128	M	44	Years		22	Limpopo	Positive	15.77	17.28	23.01	17.28	L452R	22.12
129	M	38	Years		23	Limpopo	Positive	25.01	26.95	33.23	26.95	L452R	29.9
130	M	34	Years		24	Limpopo	Positive	21.13	21.83	25.92	21.83	L452R	28.02
131	M	21	Years		25	Limpopo	Positive	21.58	23.25	31.33	23.25	-	N/A
132	F	43	Years		26	Limpopo	Positive	31.99	33.03	34.88	33.03	L452R	37.75
133	F	37	Years		27	Limpopo	Positive	17.01	17.85	23.03	17.85	L452R	20.89
134	M	42	Years		28	Limpopo	Positive	24.99	30.88	34.84	30.88	L452R	32.87
135	M	35	Years		29	Limpopo	Positive	17.03	19.96	26.98	19.96	L452R	22.89
136	M	58	Years		30	Limpopo	Positive	24.48	25.68	28.51	25.68	L452R	30.11
137	F	58	Years		31	Limpopo	Positive	19.79	20.45	24.99	20.45	L452R	25.73
138	F	52	Years		32	Limpopo	Positive	16.7	17.21	20.56	17.21	L452R	22.51
139	F	41	Years		33	Limpopo	Positive	11.71	12.94	18.62	12.94	L452R	16.05
140	M	53	Years		34	Limpopo	Positive	15.04	16.87	21.94	16.87	L452R	20.53
141	M	33	Years		35	Limpopo	Positive	17.27	18.46	22.21	18.46	L452R	22.37
142	M	47	Years		36	Limpopo	Positive	11.14	11.73	18.25	11.73	L452R	17.24
143	M	22	Years		37	Limpopo	Positive	15.17	15.57	20.66	15.57	L452R	20.21
144	M	42	Years		38	Limpopo	Positive	21.42	21.92	27.95	21.92	L452R	25.5
145	F	23	Years		39	Limpopo	Positive	34.85	35.28	36.12	35.28	-	N/A						-								Siyanda Swartklip	Limpopo	8
146	M	33	Years		40	Limpopo	Positive	15.48	15.9	19.76	15.9	L452R	22.64
147	F	41	Years	2021 August	1	Limpopo	Positive	10.7	11.59	15.45	11.59	L452R	18.21
148	M	68	Years		2	Limpopo	Positive	14.19	14.26	16.52	14.26	L452R	25.35
149	M	45	Years		3	Limpopo	Positive	18.07	18.32	21.67	18.32	L452R	26.49
150	M	37	Years		4	Limpopo	Positive	21	24.25	25.15	24.25	L452R	25.48
151	M	38	Years		5	Limpopo	Positive	17.98	22.6	19.81	19.81	L452R	23.76
152	M	28	Years		6	Limpopo	Positive	22.58	26.89	25.79	25.79	L452R	24.14
153	F	67	Years		7	Limpopo	Positive	25.36	31.23	25.79	25.79	L452R	28.71
154	F	13	Years		8	Limpopo	Positive	18.14	22.41	21.04	21.04	L452R	31.08
155	M	52	Years		9	Limpopo	Positive	17.17	8.22	7.49	8.22	L452R	22.52
156	F	19	Years		10	Limpopo	Positive	24.98	25.8	27.98	25.8	L452R	30.04
157	F	58	Years		11	Limpopo	Positive	16.63	17.13	20.22	17.13	L452R	28.92
158	F	35	Years		12	Limpopo	Positive	17.95	18.67	22.37	18.67	L452R	24
159	M	32	Years		13	Limpopo	Positive	16.76	17.21	20.52	17.21	L452R	22.72
160	M	55	Years		14	Limpopo	Positive	19.96	20.25	24.5	20.25	L452R	26.21
161	F	31	Years		15	Limpopo	Positive	24.06	24.96	26.4	24.96	L452R	29.91
162	M	39	Years		16	Limpopo	Positive	29.75	30.06	31.82	30.06	-	N/A
163	M	38	Years		17	Limpopo	Positive	17.85	18.45	16.26	17.85	-	N/A
164	M	51	Years	2021 September	1	Limpopo	Positive	22.61	23.2	29.3	23.2	L452R	28.41
165	F	12	Years		2	Limpopo	Positive	15	15.01	20.71	15.01	L452R	24.36
166	M	20	Years		3	Limpopo	Positive	16.74	16.98	22.98	16.98	L452R	24.31
167	M	26	Years		4	Limpopo	Positive	16.72	17.21	25.04	17.21	L452R	24.08
168	F	17	Years		5	Limpopo	Positive	11.93	11.69	19.82	11.93	L452R	20.35
169	M	13	Years		6	Limpopo	Positive	15.22	14.55	20.56	15.22	L452R	22.07
170	M	10	Years		7	Limpopo	Positive	23.84	24.27	30.3	24.27	L452R	30.94
171	F	17	Years		8	Limpopo	Positive	29.41	29.65	35.42	29.65	L452R	34.98
172	F	44	Years		9	Limpopo	Positive	30.43	31.38	N/A	30.905	L452R	36.53
173	M	35	Years		10	Limpopo	Positive	23.01	23.2	27.4	23.2	L452R	31.56
174	M	29	Years		11	Limpopo	Positive	17.77	18.01	25.25	18.01	L452R	26.14
175	F	54	Years		12	Limpopo	Positive	22.77	23.21	31.15	23.21	L452R	29.76
176	F	32	Years		13	Limpopo	Positive	31.13	30.59	N/A	30.86	L452R	39.26
177	M	31	Years		14	Limpopo	Positive	18.94	18.89	22.7	18.94	L452R	25.71
178	M	42	Years		15	Limpopo	Positive	28.48	28.51	34.85	28.51	L452R	39.09
179	M	57	Years		16	Limpopo	Positive	12.52	13.73	20.51	13.73	L452R	19.24
180	M	24	Years		17	Limpopo	Positive	33.94	34.68	N/A	34.31	-	N/A
181	M	40	Years		18	Limpopo	Positive	20.41	20.82	26.97	20.82	-	N/A
182	M	31	Years		19	Limpopo	Positive	11.56	13.57	19.64	13.57	-	N/A
183	F	50	Years		20	Limpopo	Positive	11.78	11.05	18.92	11.78	L452R	18.68
184	F	23	Years		21	Limpopo	Positive	31.42	30.24	N/A	30.83	-	N/A
185	M	55	Years		22	Limpopo	Positive	14.88	14.38	21.93	14.88	L452R	20.27
186	M	44	Years		23	Limpopo	Positive	22.89	23.36	28.4	23.36	L452R	26.32
187	M	28	Years	2021 October	1	Limpopo	Positive	24.07	23.89	31.43	24.07	L452R
