# Supplementary material for: Evaluation of a commercial SARS-CoV-2 multiplex PCR genotyping assay for variant identification in resource-scarce settings
Source: PLoS One. 2022 Jun 24;17(6):e0269071. doi: 10.1371/journal.pone.0269071 (PMC9231807; doi:10.1371/journal.pone.0269071)
Supplement: S7 Table — (XLSX) [file pone.0269071.s007.xlsx]

## Sheet: S7 Table 7
	Demographics			SARS-CoV-2/FluA/FluB/RSV PCR					Variants II PCR		Whole Genome Sequencing (Ion Torrent)
Sample	Gender	Age	MonthCollected	SARS-CoV-2 Result	S_Gene_Ct	RdRp_Gene_Ct	N_Gene_Ct	Median_Ct	Genotype	Genotype_Ct
1	F	18	2021 May	Positive	10.96	14.55	13	13	-	N/A	Alpha
2	F	36	2021 May	Positive	19.95	22.37	22.59	22.37	-	N/A	Not Sequenced
3	M	56	2021 June	Positive	7.77	13.92	13.92	13.92	-	N/A	Delta
4	F	44	2021 June	Positive	34.02	33.89	33.89	33.89	-	N/A	Delta
5	M	46	2021 June	Positive	32.99	33.58	33.58	33.58	-	N/A	Failed to be Sequenced
6	M	51	2021 June	Positive	33.42	35.89	35.89	35.89	-	N/A	Delta
7	F	23	2021 July	Positive	34.85	35.28	36.12	35.28	-	N/A	Other					-								Siyanda Swartklip	Limpopo	8
8	F	0	2021 July	Positive	33.49	33.5	N/A	33.495	-	N/A	Delta
9	F	31	2021 July	Positive	33.42	35.52	N/A	34.47	-	N/A	Delta
10	M	21	2021 July	Positive	21.58	23.25	31.33	23.25	-	N/A	Alpha
11	M	39	2021 August	Positive	29.75	30.06	31.82	30.06	-	N/A	Failed to be Sequenced
12	M	38	2021 August	Positive	17.85	18.45	16.26	17.85	-	N/A	20D
13	M	24	2021 September	Positive	33.94	34.68	N/A	34.31	-	N/A	Failed to be Sequenced
14	M	40	2021 September	Positive	20.41	20.82	26.97	20.82	-	N/A	Delta
15	M	31	2021 September	Positive	11.56	13.57	19.64	13.57	-	N/A	Beta
16	F	23	2021 September	Positive	31.42	30.24	N/A	30.83	-	N/A	Failed to be Sequenced
											Classification	Counts
											Beta	1
											Delta	6
											Other	4
											Failed to be sequenced	4
											Not Sequenced	1
											Total	16
